# Supplementary material for: Metabolomics Analyses of Cotyledon and Plumule Showing the Potential Domestic Selection in Lotus Breeding
Source: Molecules. 2021 Feb 9;26(4):913. doi: 10.3390/molecules26040913 (PMC7915064; doi:10.3390/molecules26040913)
Supplement: Supplementary file 1 [file molecules-26-00913-s001.zip]

Archive with 4 entries (2 files):
- molecules-1089745-supplementary/
- molecules-1089745-supplementary/supplementary materials/
- molecules-1089745-supplementary/supplementary materials/molecules-1089745-supplementary materials-Figures S1-S4.pdf
- molecules-1089745-supplementary/supplementary materials/molecules-1089745-table S1.pdf
